# Supplementary material for: Chlorogenic Acid Induced Neuroblastoma Cells Differentiation via the ACAT1-TPK1-PDH Pathway
Source: Pharmaceuticals (Basel). 2023 Jun 14;16(6):877. doi: 10.3390/ph16060877 (PMC10304613; doi:10.3390/ph16060877)
Supplement: Supplementary file 1 [file pharmaceuticals-16-00877-s001.zip]

Archive with 1 entries (1 files):
- pharmaceuticals-2400977-supplementary.pdf
